# Supplementary material for: Caregiver Burden among Patients with Influenza or Influenza-like Illness (ILI): A Systematic Literature Review
Source: Healthcare (Basel). 2024 Aug 9;12(16):1591. doi: 10.3390/healthcare12161591 (PMC11353737; doi:10.3390/healthcare12161591)
Supplement: Supplementary file 1 [file healthcare-12-01591-s001.zip]

Archive with 1 entries (1 files):
- healthcare-3062397-supplementary.pdf
